# Supplementary material for: An Exception to the Rule? Could Photobiont Identity Be a Better Predictor of Lichen Phenotype than Mycobiont Identity?
Source: J Fungi (Basel). 2022 Mar 9;8(3):275. doi: 10.3390/jof8030275 (PMC8953480; doi:10.3390/jof8030275)
Supplement: Supplementary file 1 [file jof-08-00275-s001.zip › Table S1.xlsx]

## Sheet: nove
	taxon	collection N. (herbarium)	DNA extraction N.	collection site	GPS coordinates	mycobiont					photobiont		TLC
						ITS	mtSSU	cox1	EF	RPB2	ITS	actin
_____________________________________________________________________ M A I N D A T A S E T________________________	Cladonia bellidiflora	NTJ3C (PRC)	NTJ3C	Norway, Tjeldsundbrua	68.629673° N, 16.594859° E	OL605260	OM912419	OM890968	OM936984	OM890936	OL620520	-	USN, SQU
		SEP4A (PRC)	SEP4A	Sweden, Paktajåkaluobbalah	68.439601° N, 18.631060° E	OL605397	OM912420	OM890969	OM936985	OM890937	OL620657	OL658568	USN, SQU
		NFJ14A (PRC)	NFJ14A	Norway, Fjellfrøsvatnet	69.101452° N, 19.344055° E	OL605182	OM912421	OM890970	OM936986	OM890938	OL620442	-	USN, SQU
		SDJ1A (PRC)	SDJ1A	Sweden, Djurmo Klack	60.556239° N, 15.181526 ° E	OL605377	OM912422	OM890971	OM936987	OM890939	OL620637	-	USN, SQU
		Steinová 851 (PRC)	J13	Norway, Telemark, Froland	59.447779° N, 7.779709° E	OM831285	OM912423	OM890972	OM936988	OM890940	OM912386	-	USN, SQU
		Palice 25171 (PRA)	J5	Czech Republic, Šumava Mts., Plechý Mt.	48.778694° N, 13.854027° E	OM831286	OM912424	OM890973	OM936989	OM890941	OM912387	-	USN, SQU
		Steinová 852 (PRC)	J11	Norway, Rogaland, 4 km W from Blåsjø lake	59.416385° N, 6.751823° E	OM831287	OM912425	OM890974	OM936990	OM890942	OM912388	-	USN, SQU
		Steinová 853 (PRC)	J7	Norway, Rogaland, 1 km W from Paddevatnet lake	59.1226087° N, 6.102293° E	OM831288	OM912426	OM890975	OM936991	OM890943	OM912389	-	USN, SQU
		Steinová 856 (PRC)	J12	Switzerland, Canton of Uri, Salbitschijen-Biwak	46.676457° N, 8.526937° E	OM831289	OM912427	OM890976	OM936992	OM890944	OM912390	-	USN, SQU
		L-16275 (TRH)	C1	Norway, Nord-Trøndelag, Røyrvik, Stallvikmyra nature reserve, by river Tverrelva	64.6445° N, 13.1953° E	OM831290	OM912428	OM890977	OM936993	OM890945	OM912391	-	USN, SQU
	C. polydactyla	L-15788 (TRH)	G2	Norway, Møre og Romsdal, Aure, Ertvågøya, SW of Dalen	63.2029° N, 8.3870° E	OM831291	OM912429	OM890978	OM936994	OM890946	OM912392	-	THA
		L-16226 (TRH)	B1	Norway, Nord-Trøndelag, Namdalseid, by the stream S of Storfjellet	64.4611° N, 11.1629° E	OM831292	OM912430	OM890979	OM936995	OM890947	OM912393	-	THA
		L-16247 (TRH)	H2	Norway, Nord-Trøndelag, Namdalseid, by the stream S of Storfjellet	64.4617° N, 11.1642° E	OM831293	OM912431	OM890980	OM936996	OM890948	OM912394	-	THA
		L-16250 (TRH)	F2	Norway, Nord-Trøndelag, Namdalseid, Hallaberget N	64.2068° N, 11.2615° E	OM831294	OM912432	OM890981	OM936997	OM890949	OM912395	-	THA, trace of SQU
		WBN8A (PRC)	WBN8A	United Kingdom, Wales, Bwlch Nant yr A	52.421847° N, 3.883885° W	OM831295	OM912433	OM890982	OM936998	OM890950	OM912396	-	THA
		Steinová 854 (PRC)	J8	Norway, Rogaland, 1 km W from Paddevatnet Lake	59.12260° N, 6.10229° E	OM831296	OM912434	OM890983	OM936999	OM890951	OM912397	OM890933	THA
		Steinová 833 (PRC)	J6	United Kingdom, Wales, Dinefwr	51.882613° N, 4.022244° W	OM831297	-	OM890984	OM937000	OM890952	-	-	THA
		Peksa 15.X.2019 (PL)	J3	Czech Republic, Šelmberg	49.75486° N, 12.45550° E	OM831298	OM912435	OM890985	OM937001	OM890953	OM912398	OM890934	THA
		Peksa 15.X.2019 (PL)	J2	Czech Republic, Křížový kámen	49.75131° N, 12.40640° E	OM831299	OM912436	OM890986	OM937002	OM890954	OM912399	OM890935	THA
		Palice 25488 (PRA)	J1	Scotland, Argyll, Appin, Glen Creran	56.59680° N, 5.189722° W	OM831300	OM912437	OM890987	OM937003	OM890955	OM912400	-	THA
	C. umbricola	Steinová 814 (PRC)	C10	Norway, Steinkjer, Bøla River	64.1461° N, 11.9362° E	OM831301	OM912438	OM890988	OM937004	OM890956	OM912401	-	SUQ
		Steinová 822 (PRC)	H11	Norway, Flatanger municipality, Stordalen, Dale Nature Reserve	64.441753° N, 10.960304° E	OM831302	OM912439	OM890989	OM937005	OM890957	OM912402	-	SUQ
		L-15163 (TRH)	E2	Norway, Nordland, Rødøy, N-facing slope of Langåsen	66.7055° N, 13.3659° E	OM831303	OM912440	OM890990	OM937006	OM890958	OM912403	-	SUQ
		L-16232 (TRH)	A2	Norway, Nord-Trøndelag, Flatanger, Lislstøelva nature reserve	64.3694° N, 10.8797° E	OM831304	OM912441	OM890991	OM937007	OM890959	OM912404	-	SUQ
		L-16238 (TRH)	C2	Norway, Sør-Trøndelag, Roan, W side of river Hofstaddalselva	64.1570° N, 10.5453° E	OM831305	OM912442	OM890992	OM937008	OM890960	OM912405	-	SUQ
		Steinová 816 (PRC)	A11	Norway, Flatanger municipality, Stordalen, Dale Nature Reserve	64.4428° N, 10.9652° E	OM831306	-	OM890993	OM937009	OM890961	OM912406	-	SUQ
		L-16251 (TRH)	F3	Norway, Nord-Trøndelag, Namdalseid, Hallaberget N	64.2068° N, 11.2615° E	OM831307	OM912443	OM890994	OM937010	OM890962	-	-	SUQ
		L-16213 (TRH)	H3	Norway, Sør-Trøndelag, Roan, W of Storskardet by river Hofstaddalselva	64.1557° N, 10.5483° E	OM831308	-	OM890995	-	OM890963	-	-	SUQ
		A108 (PRC)	A108	Canary Islands, La Gomera	28.108472° N, 17.242611° W	OL625381	OM912444	OM890996	OM937011	OM890964	OM912407	-	USN, SQU
		A182 (PRC)	A182	Canary Islands, Gran Canaria	28.055417° N, 15.689111° W	OL625415	OM912445	OM890997	OM937012	OM890965	OM912408	-	USN, SQU
_____________________________________________________________________________________________________________________________________E X T E N D E D D A T A S E T______________________________	C. bellidiflora	L-16229 (TRH)	D1	Norway, Nord-Trøndelag, Namdalseid, by the stream S of Storfjellet	64.4611° N, 11.1629° E	OM831309	-	-	-	OM890966	-	-	USN, SQU
		L-15740 (TRH)	E1	Norway, Finnmark, Båtsfjord, Skogdalen	70.5357° N, 29.6916° E	OM831310	-	-	-	OM890967	-	-	USN, SQU
		L-16239 (TRH)	F1	Norway, Sør-Trøndelag, Roan, W of Storskardet by river Hofstaddalselva	64.1532° N, 10.5505° E	OM831311	-	-	-	-	-	-	USN, SQU
		L-16235 (TRH)	G1	Norway, Møre og Romsdal, Molde, Lunddalsvatnet SW	62.8143° N, 7.5319° E	OM831312	-	-	-	-	-	-	USN, SQU
		L-16227 (TRH)	H1	Norway, Nord-Trøndelag, Namdalseid, by the stream S of Storfjellet	64.4611° N, 11.1629° E	OM831313	-	-	-	-	-	-	USN, SQU
		Steinová 815 (PRC)	A10	Norway, Steinkjer municipality, Bølu River	64,1461° N, 11,9362° E	OM831314	-	-	-	-	-	-	USN, SQU
		Steinová 24 (PRC)	CL78	Austria, Styria, Zirbitzkogel	47.0707° N, 14.5700° E	OM831315	-	-	-	-	-	-	USN, SQU
		Steinová 476 (PRC)	CL273	Norway, Hedmark, ca. 10km N from Brumunddal, Ellevsatervegen	60.956466° N, 10.880533° E	OM831316	-	-	-	-	-	-	USN, SQU
		Orange 19350 (NMW)	CL275	Norway, Tromsø, Ringvassøya, north of Ytre Kårvik	69.922833° N, 18.859166° E	OM831317	-	-	-	-	-	-	-
		Burgaz 8.IX.12 (PRC)	CL299	Spain, Asturias, Felguerina, Redes Natural Park, between La Carbaza and Lago Ubales	43.1038° N, 5.3532° W	OM831318	-	-	-	-	-	-	USN, SQU
		Haikonen 28882 (PRC)	CL305	Finland, U. Myrskyla: Kreivila, Laukkakallio	60.6086° N, 26.8474° E	OM831319	-	-	-	-	-	-	USN, SQU
		Tønsberg 41443 (PRC)	CL426	Norway, Nordland, Majavatn	65.161916° N, 13.377433° E	-	-	-	-	-	OM912407	-	USN, SQU
		1070. exsicate Eric Steen Hansen (PRC)	CL428	Greenland, Midgaard	63.216° N, 50.583° W	-	-	-	-	-	OM912408	-	USN, SQU
		Steinová 591 (PRC)	CL459	Czech Republic, North Bohemia, Krkonoše Mts., Na Rozcestí	50.705953° N, 15.674058° E	OM831320	-	-	-	-	OM912409	-	USN, SQU
		O44 (PRC)	O44	Canada, British Columbia, Vancouver Island, close to Circlet Lake	49.693841° N, 125.364318° W	OM831321	-	-	-	-	OM912410	-	-
		Z27 (PRC)	Z27	Canada, British Columbia, Vancouver Island, Little Jim Lake	49.4866° N, 125.56959° W	OM831322	-	-	-	-	OM912411	-	USN, SQU
		G11 (PRC)	G11	Greenland	69.239393° N, 53.546035° W	-	-	-	-	-	OM912412	-	-
		NTR2A (PRC)	NTR2A	Norway, Tromsø, Fjellheisen	69.632908° N, 18.998198° E	OL605295	-	-	-	-	OL620555	-	USN, SQU
		Stenroos 5152 (TUR)		Finland		AF453700	-	-	MK152590	MK179790	-	-	-
		Stenroos 6089 (H)	CL96	United Kingdom, Scotland		MK179530	-	-	MK152589	-	-	-	-
		L-195958 (O)		Norway: Finnmark, Batsfjord, the top of the valley Skogdalen	70.536° N, 29.692° E	KY266921	-	-	-	-	-	-	-
		L-195881 (O)		Norway: Finnmark, Batsfjord, Syltefjorddalen, at Slangedalen	70.511° N, 29.721° E	KY266913	-	-	-	-	-	-	-
		L-195740 (O)		Norway: Finnmark, Batsfjord, the top of the valley Skogdalen	70.535° N, 29.693° E	KY266902	-	-	-	-	-	-	-
		L-195906 (O)		Norway: Finnmark, Nesseby, Gii'sagai'sa, between Karlebotn and Reppen	70.102° N, 28.62° E	KY266845					-	-	-
		Haw 9689b (DU)		Norway		-	-	-	-	-	AF345413	-	-
	C. polydactyla	L-14078 (TRH)	A1	Norway, Nord-Trøndelag, Fosnes, E of Saksa, by the stream S of Fokktuva	64.6942° N, 11.8063° E	OM831323	-	-	-	-	-	-	THA
		Steinová 824 (PRC)	B11	Czech Republic, Brdy Mts., Na Skalách, boulder scree	49.604722° N, 13.766111° E	OM831324	-	-	-	-	-	-	THA
		Steinová 479 (PRC)	CL271	Norway, Hordaland, Bergen, N of lake Kalandsvatnet, SE of hill Ljosvollsvarden	60.292491° N, 5.398963° E	OM831325	-	-	-	-	-	-	THA
		Steinová 902 (PRC)	CL274	United Kingdom, Wales, Snowdonia	52.788° N, 3.884° E	OM831326	-	-	-	-	-	-	THA
		Burgaz 6.IX.12 (PRC)	CL300	Spain, Asturias, Redes Natural Park, path to Vega Baxu	43.1335° N, 5.2338° W	OM831327	-	-	-	-	-	-	THA
		Burgaz 7.IX.12 (PRC)	CL301=CL427	Spain, Asturias, Redes Natural Park, road AS-117: km 56, descent to Nalón River	43.1287° N, 5.2486° W	OM831328	-	-	-	-	OM912413	-	THA
		Steinová 459 (PRC)	CL448	Norway, Hordaland, Bergen, N of lake Kalandsvatnet, SE of hill Ljosvollsvarden	60.292491° N, 5.398963° E	-	-	-	-	-	OM912414	-	-
		Steinová 672 (PRC)	CL450	Czech Republic, Český ráj, Sokol	50.631944° N, 15.205833° E	OM831329	-	-	-	-	OM912415	-	THA
		755 Lichenes Danici Exsiccati (PRC)	CL453	Denmark, Sjaelland, Tisvilde Hegn, Lerbjerg	56.0302° N, 12.0428° E	OM831330	-	-	-	-	OM912416	-	THA
		Malíček 6088 (PRA)	CL454	Czech Republic, Beskydy Mts., Kněhyně-Čertův mlýn National Nature Reserve	49.4991° N, 18.3105° E	OM831331	-	-	-	-	OM912417	-	THA
		PA4 (PRC)	PA4	Argentina, Tierra del Fuego National Park, close to Arroyo Grande River	54.749954 ° S, 68.388587° W	-	-	-	-	-	OM912418	-	THA
		Ekman 3423 (BG)		Sweden		AF517925	-	-	-	-	-	-	-
		Stenroos 6083 (H)	CL95	United Kingdom: Scotland		MK179580	-	-	MK152889	-	MW043706	-	-
		Hansen Exs. 546 (H)	CL139	Denmark		MK179722	-	-	MK152888	MK180023	-	-	-
	C. umbricola	L-16242 (TRH)	B2	Norway, Nord-Trøndelag, Namdalseid, Hallaberget N	64.2060° N, 11.2629° E	OM831332	-	-	-	-	-	-	SQU
		L-16233 (TRH)	D2	Norway, Nord-Trøndelag, Flatanger, Lislstøelva nature reserve	64.3694° N, 10.8797° E	OM831333	-	-	-	-	-	-	SQU
		L-16249 (TRH)	G3	Norway, Nord-Trøndelag, Namdalseid, Hallaberget N	64.2068° N, 11.2615° E	OM831334	-	-	-	-	-	-	SQU
		Steinová 817 (PRC)	D10	Norway, Flatanger municipality, Stordalen, Dale Nature Reserve	64.441434° N, 10.961092° E	OM831335	-	-	-	-	-	-	SQU
		Dillman 3 (H)	CL143	USA, Alaska		MK179584	-	-	MK153019	MK180139	MW043548	-	-
USN - usnic acid, SQU - squamatic acid, THA - thamnolic acid

## Sheet: vsechno
taxon	collection N.	DNA extraction N.	collection site	GPS coordinates	mycobiont ITS sequence	mycobiont mtSSU sequence	mycobiont cox1 sequence	mycobiont EF sequence	mycobiont RPB2	photobiont ITS sequence	photobiont actin	TLC data	note
Cladonia bellidiflora
		NTJ3C	Norway, Tjeldsundbrua	68,629673° N, 16,594859° E	yes	yes	yes	yes	yes divný (zopakováno)	yes (glomerata)			DNA repeatedly extracted
		SEP4A	Sweden, Paktajåkaluobbalah	68,439601° N, 18,631060° E	yes	yes	yes	yes	yes	yes (irregularis)
		NFJ14A	Norway, Fjellfrøsvatnet	69,101452° N, 19,344055° E	yes MK508928.1	yes	yes	yes	yes	yes (irregularis)
		SDJ1A	Sweden, Djurmo Klack	60,556239° N, 15,181526 ° E	yes	yes	yes	yes	yes	yes (irregularis)
	JS 851	J13	Norway, Telemark, Froland	59,4477794° N, 7,7797092° E	yes	yes	yes	yes	yes	yes (glomerata)
	ZP 25171	J5	Czech Republic, Šumava Mts., Plechý 3	48.7786944° N, 13.8540278° E	yes	yes	yes	yes	yes divný (zopakováno)	yes (irregularis)			DNA repeatedly extracted
	JS 852	J11	Norway, Rogaland, 4 km W from Blåsjø lake	59,4163850° N, 6,7518233° E	yes	yes	yes	yes	yes	yes (irregularis)
	JS 853	J7	Norway, Rogaland, 1 km W from Paddevatnet lake	59,1226087° N, 6,1022935° E	yes	yes	yes	yes	yes	yes (irregularis)
	JS 856	J12	Switzerland, Canton of Uri, Salbitschijen-Biwak	46,676457° N, 8,526937° E	yes	yes	yes	yes	yes	yes (glomerata)
OLICH2853	TRH L 16275	C1	Norway, Nord-Trøndelag, Røyrvik, Stallvikmyra nature reserve, by river Tverrelva	64,6445° N, 13,1953° E	yes	yes	yes	yes	yes	yes (glomerata)	no DNA
OLICH2852	TRH L 16229	D1	Norway, Nord-Trøndelag, Namdalseid, by the stream S of Storfjellet	64.4611°N, 11.1629°E	yes	-	yes	yes	yes	-		USN, SQU	no DNA
OLICH2851	TRH L 15740	E1	Norway, Finnmark, Båtsfjord, Skogdalen	70,5357° N, 29,6916° E	yes	-	yes	yes	yes	-		USN, SQU	no DNA
OLICH2927	JS 815	A10	Norway, Steinkjer, Bølu River	64,1461° N, 11,9362° E	yes				yes			USN, SQU
OLICH2929	JS 823	G11	Norway, Steinkjer, Bølu River	64,1461° N, 11,9362° E	yes				yes				the same site as JS 815
OLICH2850	TRH L 16239	F1	Norway, Sør-Trøndelag, Roan, W of Storskardet by river Hofstaddalselva	64,1532° N, 10,5505° E	yes							USN, SQU
OLICH2849	TRH L 16235	G1	Norway, Møre og Romsdal, Molde, Lunddalsvatnet SW	62,8143° N, 7,5319° E	yes							USN, SQU
OLICH2848	TRH L 16227	H1	Norway, Nord-Trøndelag, Namdalseid, by the stream S of Storfjellet	64.4611°N, 11.1629°E	yes							USN, SQU
		Lucka Z29	Norway (specimen from Duke Univ.)							yes (aff. iregularis)
		CL273	Norway		yes								divná chemie
		CL75	Austria		yes
		CL78	Austria		yes
		CL275	Norway		yes
		CL299	Spain		yes
		CL305	Finland		yes
		CL459	Czech Republic, Krkonoše Mts.		yes
		Z27	Grónsko
Cladonia polydactyla
OLICH2857	TRH L 15788	G2	Norway, Møre og Romsdal, Aure, Ertvågøya, SW of Dalen	63.2029°N, 8.3870°E	yes	yes	yes	yes	yes	yes (cf. magna)	no DNA	THA	UV-
OLICH2854	TRH L 16226	B1	Norway, Nord-Trøndelag, Namdalseid, by the stream S of Storfjellet	64.4611°N, 11.1629°E	yes	yes	yes	yes	yes	yes (Asterochloris sp.)	no DNA	THA	UV-
OLICH2855	TRH L 16247	H2	Norway, Nord-Trøndelag, Namdalseid, by the stream S of Storfjellet	64.4617°N, 11.1642°E	yes	yes	yes	yes	yes	yes (cf. magna)	no DNA	THA	UV-
OLICH2858	TRH L 16250	F2	Norway, Nord-Trøndelag, Namdalseid, Hallaberget N	64.2068°N, 11.2615°E	yes	yes	yes	yes	yes	yes (cf. magna)	no DNA	THA, trace of SQU	UV-
		WBN8A	Wales, Bwlch Nant yr A	52.42184786°N, 3.88388505° E	yes	yes	yes	yes	yes	yes (italiana)
	JS 854	J8	Norway, Rogaland, 1 km W from Paddevatnet lake	59,1226087° N, 6,1022935° E	yes	yes	yes	yes	yes	yes (italiana_new)	yes
	JS 833	J6	United Kingdom, Wales, Dinefwr	51,882613° N, 4,022244° E	yes	-	yes	yes	yes	-
	OP_15.10.2021_PL	J3	Czech Republic, Šelmberg	49.75486° N, 12.45550° E	yes	yes	yes	yes	yes	yes (cf. magna)	yes (magna)
	OP_15.10.2021_PL	J2	Czech Republic, Křížový kámen	49.75131° N, 12.40640° E	yes	yes	yes	yes	yes	yes (cf. magna)	yes (?)
	ZP 25488	J1	Scotland, Argyll, Appin, Glen Creran, oak-dominated old-growth forest at E-SE-facing slope; on wood of mossy lying trunk of Alnus glutinosa, alt. 40-60m, 5.VI. 2018	N56°35'48.5" W005°11'23"	yes	yes	yes	yes	yes	yes (italiana)
		CL450	Czech Republic, Český ráj		yes	-	-	-	yes	yes (italiana_new)
OLICH2855	TRH L 14078	A1	Norway, Nord-Trøndelag, Fosnes, E of Saksa, by the stream S of Fokktuva	64.6942°N, 11.8063°E	yes							THA	UV-
		CL274	Wales		yes								alpina/polydactyla
		CL301	Spain		yes
		CL453	Denmark		yes					yes (italiana)
		CL454	Czech Republic, Beskydy Mts.		yes					yes (cf. magna)
	AO19408				yes
	AO20555				yes
		CL300	Spain		yes
		CL271	Norway		yes
		Řídká PA4	Patagony							yes (italiana)			u mykobionta je uvedeno toto accession N. AF517925, ale to je ze studie Ekman a Tonsberg (2002) - Pavel???
Cladonia umbricola
OLICH2925	JS 814	C10	Norway, Steinkjer, Bølu River	64,1461° N, 11,9362° E	yes	yes	yes	yes	yes	yes (cf. magna)	no DNA
OLICH2928	JS 822	H11	Norway, Flatanger municipality, Stordalen, Dale Nature Reserve	64,441753° N, 10,960304° E	yes	yes	yes	yes	yes	yes (cf. magna)	no DNA		close to the site JS 816
OLICH2859	TRH L 15163	E2	Norway, Nordland, Rødøy, N-facing slope of Langåsen	66,7055° N, 13,3659° E	yes	yes	yes	yes	yes	yes (cf. magna)	no DNA		UV+
OLICH2863	TRH L 16232	A2	Norway, Nord-Trøndelag, Flatanger, Lislstøelva nature reserve	64,3694° N, 10,8797° E	yes	yes	yes	yes	yes	yes (cf. magna)	no DNA	SQU	UV+
OLICH2861	TRH L 16238	C2	Norway, Sør-Trøndelag, Roan, W side of river Hofstaddalselva	64,1570° N, 10,5453° E	yes	yes	yes	yes	yes	yes (cf. magna)	no DNA	SQU	UV+
OLICH2935	JS 816	A11	Norway, Flatanger municipality, Stordalen, Dale Nature Reserve	64,4428° N, 10,9652° E	yes	-	yes	yes	yes	yes (cf. magna)	no DNA
OLICH2866	TRH L 16251	F3	Norway, Nord-Trøndelag, Namdalseid, Hallaberget N	64.2068°N, 11.2615°E	yes	yes	yes	yes	yes	-	no DNA	SQU	UV+
OLICH2864	TRH L 16213	H3	Norway, Sør-Trøndelag, Roan, W of Storskardet by river Hofstaddalselva	64,1557° N, 10,5483° E	yes	-	yes	-	yes	-	no DNA	SQU	UV+
		A108	Canary Islands - La Gomera	28.108472, -17.242611	yes	yes	yes	yes	yes	yes (italiana)	Lucka??
		A182	Canary Islands - Gran Canaria	28.055417, -15.689111	yes	yes	yes	yes	yes	yes (clade A11)	Lucka??			Lucka Vančurová
	JS 817	D10	Norway, Flatanger municipality, Stordalen, Dale Nature Reserve	64,441434° N, 10,961092° E	yes								close to the site JS 816
OLICH2860	TRH L 16233	D2	Norway, Nord-Trøndelag, Flatanger, Lislstøelva nature reserve	64,3694° N, 10,8797° E	yes							SQU	UV+
OLICH2862	TRH L 16242	B2	Norway, Nord-Trøndelag, Namdalseid, Hallaberget N	64.2060°N, 11.2629°E	yes	yes						SQU	UV+
OLICH2865	TRH L 16249	G3	Norway, Nord-Trøndelag, Namdalseid, Hallaberget N	64.2068°N, 11.2615°E	yes							SQU	UV+	stejná lokalita jako 16251
