# Supplementary material for: An Exception to the Rule? Could Photobiont Identity Be a Better Predictor of Lichen Phenotype than Mycobiont Identity?
Source: J Fungi (Basel). 2022 Mar 9;8(3):275. doi: 10.3390/jof8030275 (PMC8953480; doi:10.3390/jof8030275)
Supplement: Supplementary file 1 [file jof-08-00275-s001.zip › Table S2.xlsx]

## Sheet: List1
target organism	DNA region	primer name	source	PCR cycle
mycobiont	ITS rDNA	ITS1F	Gardes and Bruns 1993	95°C - 1´; (95°C - 30´´, 54°C - 30´´, 72°C - 30´´) 35x; 72°C - 3´
		ITS4	White et al. 1990
	RPB2	CLRPB2-5F	Yahr et al. 2006	95°C - 1´; (95°C - 45´´, 60°C - 45´´, 72°C - 45´´) 35x; 72°C - 3´
		CLRPB2-7R	Yahr et al. 2006
	mtSSU	mrSSU1	Zoller et al. 2001	95°C - 1´; (95°C - 30´´, 60°C - 30´´, 72°C - 30´´) 35x; 72°C - 3´
		MSU7	Zhou and Stanosz 2001
	cox1	5959F-5´	Printzen and Ekman 2003	95°C - 1´; (95°C - 30´´, 52°C - 30´´, 72°C - 30´´) 5x; (95°C - 30´´, 48°C - 30´´, 72°C - 30´´) 30x; 72°C - 3´
		6711R-3´	Printzen and Ekman 2003
	EF‐1α	CLEF3F	Yahr et al. 2006	95°C - 1´; (95°C - 30´´, 55°C - 30´´, 72°C - 30´´) 35x; 72°C - 3´
		CLEF3R	Yahr et al. 2006
photobiont	ITS	ITS1T	Kroken and Taylor 2000	95°C - 1´; (95°C - 30´´, 54°C - 30´´, 72°C - 30´´) 35x; 72°C - 3´
		ITS4T	Kroken and Taylor 2000
	actin	actin_F	Cocquyt et al. 2010	95°C - 1´; (95°C - 30´´, 60°C - 30´´, 72°C - 30´´) 35x; 72°C - 3´
		actin_R	Cocquyt et al. 2010
Cocquyt, E., Gile, G. H., Leliaert, F., Verbruggen, H., Keeling, P. J., & De Clerck, O. (2010) Complex phylogenetic distribution of a non-canonical genetic code in green algae. BMC evolutionary biology 10: 1-9.
Gardes, M., Bruns, T. (1993) ITS primers with enhanced specificity for Basidiomycetes: application to the identification of mycorrhizae and rusts. Molecular Ecology 2: 113–118.
Kroken, S., Taylor, J.W. (2000) Phylogenetic species, reproductive mode, and specificity of the green alga Trebouxia forming lichens with the fungal genus Letharia. The Bryologist 103: 645–660.
Printzen, C., Ekman, S. (2003) Local population subdivision in the lichen Cladonia subcervicornis as revealed by mitochondrial cytochrome oxidase subunit 1 intron sequences. Mycologia 95: 399–406
White, T. J., Bruns, T., Lee, S., Taylor, J. (1990) Amplification and direct sequencing of fungal ribosomal RNA genes for phylogenetics. In PCR Protocols: a Guide to Methods and Applications (M. A Innis, D. H. Gelfand, J. J. Sninsky & T. J. White, eds): 315– 322. San Diego: Academic Press.
Yahr, R., Vilgalys, R., DePriest, P.T. (2006) Geographic variation in algal partners of Cladonia subtenuis (Cladoniaceae) highlights the dynamic nature of a lichen symbiosis. New Phytol. 171: 847–860.
Zoller, S., Scheidegger, C., Sperisen, C. (1999) PCR primers for the amplification of mitochondrial small subunit ribosomal DNA of lichen-forming ascomycetes. Lichenologist 31: 511–516.
Zhou, S. Stanosz, G. R. (2001) Primers for amplification of mtSSU rDNA, and a phylogenetic study of Botryosphaeria and associated anamorphic fungi. Mycological Research 105: 1033–1044.
